# Supplementary material for: Green Valorization of Two-Phase Olive Pomace via Pressurized Liquid Extraction: Process Optimization, Comprehensive Metabolite Analysis and Functional Applications
Source: Molecules. 2026 May 8;31(10):1569. doi: 10.3390/molecules31101569 (PMC13209781; doi:10.3390/molecules31101569)
Supplement: Supplementary file 1 [file molecules-31-01569-s001.zip]

Archive with 1 entries (1 files):
- molecules-4281806-supplementary.pdf
